# Supplementary material for: siRNA-Mediated Timp1 Silencing Inhibited the Inflammatory Phenotype during Acute Lung Injury
Source: Int J Mol Sci. 2023 Jan 13;24(2):1641. doi: 10.3390/ijms24021641 (PMC9865963; doi:10.3390/ijms24021641)
Supplement: Supplementary file 1 [file ijms-24-01641-s001.zip]

Archive with 1 entries (1 files):
- ijms-2089117-supplementary.pdf
